# Supplementary material for: Characterization of Host-Specific Genes from Pine- and Grass-Associated Species of the Fusarium fujikuroi Species Complex
Source: Pathogens. 2022 Jul 29;11(8):858. doi: 10.3390/pathogens11080858 (PMC9415769; doi:10.3390/pathogens11080858)
Supplement: Supplementary file 1 [file pathogens-11-00858-s001.zip]

Archive with 26 entries (24 files):
- Supplemental Figures/
- Supplemental Figures/Figure S1.pdf
- Supplemental Figures/Figure S10.pdf
- Supplemental Figures/Figure S11.svg
- Supplemental Figures/Figure S12.svg
- Supplemental Figures/Figure S2.pdf
- Supplemental Figures/Figure S3.pdf
- Supplemental Figures/Figure S4.pdf
- Supplemental Figures/Figure S5.pdf
- Supplemental Figures/Figure S6.pdf
- Supplemental Figures/Figure S7.pdf
- Supplemental Figures/Figure S8.pdf
- Supplemental Figures/Figure S9.pdf
- Supplemental Tables/
- Supplemental Tables/Table S1.pdf
- Supplemental Tables/Table S10.xlsx
- Supplemental Tables/Table S11.xlsx
- Supplemental Tables/Table S12.xlsx
- Supplemental Tables/Table S2.pdf
- Supplemental Tables/Table S3.pdf
- Supplemental Tables/Table S4.xlsx
- Supplemental Tables/Table S5.xlsx
- Supplemental Tables/Table S6.pdf
- Supplemental Tables/Table S7.xlsx
- Supplemental Tables/Table S8.xlsx
- Supplemental Tables/Table S9.xlsx
